# Supplementary material for: Phenotypic, Physiological, and Gene Expression Analysis for Nitrogen and Phosphorus Use Efficienies in Three Popular Genotypes of Rice (Oryza sativa Indica)
Source: Plants (Basel). 2024 Sep 13;13(18):2567. doi: 10.3390/plants13182567 (PMC11434935; doi:10.3390/plants13182567)
Supplement: Supplementary file 1 [file plants-13-02567-s001.zip]

Archive with 20 entries (19 files):
- Supplementary Files MS/manuscript.v8_proofread.docx
- Supplementary Files MS/Supplementary figures/
- Supplementary Files MS/Supplementary figures/manuscript.v8_proofread.docx
- Supplementary Files MS/Supplementary figures/Supplementary Fig. 1.tif
- Supplementary Files MS/Supplementary figures/Supplementary Fig. 11(i).tif
- Supplementary Files MS/Supplementary figures/Supplementary Fig. 2.tif
- Supplementary Files MS/Supplementary figures/Supplementary Fig. 3.tif
- Supplementary Files MS/Supplementary figures/Supplementary Fig. 4.tif
- Supplementary Files MS/Supplementary figures/Supplementary Fig. 5.tif
- Supplementary Files MS/Supplementary figures/Supplementary Fig. 6.tif
- Supplementary Files MS/Supplementary figures/Supplementary Fig. 7.tif
- Supplementary Files MS/Supplementary figures/Supplementary Fig. 8.tif
- Supplementary Files MS/Supplementary figures/Supplementary Fig.10.tif
- Supplementary Files MS/Supplementary figures/Supplementary Fig.11(ii).tif
- Supplementary Files MS/Supplementary figures/Supplementary Fig.11(iii).tif
- Supplementary Files MS/Supplementary figures/Supplementary Fig.12(i).tif
- Supplementary Files MS/Supplementary figures/Supplementary Fig.12(ii).tif
- Supplementary Files MS/Supplementary figures/Supplementary Fig.12(iii).tif
- Supplementary Files MS/Supplementary figures/Supplementary Fig.9.tif
- Supplementary Files MS/Supplementary tables.xlsx
