# Supplementary material for: Phenotypic, Physiological, and Gene Expression Analysis for Nitrogen and Phosphorus Use Efficienies in Three Popular Genotypes of Rice (Oryza sativa Indica)
Source: Plants (Basel). 2024 Sep 13;13(18):2567. doi: 10.3390/plants13182567 (PMC11434935; doi:10.3390/plants13182567)
Supplement: Supplementary file 1 [file plants-13-02567-s001.zip › Supplementary Files MS/Supplementary tables.xlsx]

## Sheet: Supplementary table S1
Supplementary table S1 Information on 3 rice genotypes studied.
Variety	Duration (days)	Grain type	Special feature	Known yield (t/ha)	Parentage	Year of release
CR Dhan 301 (Hue)	Medium (135 )	Long Slender	Moderately resistant to Sheath Rot and Gall Midge	4.5-5.5	IR 42/Rahaspanjar	2012
Panvel 1	Medium (125)	Coarse grain, short bold	Salt tolerant	4.85	IR 8 x BR 4-10	1984
Samba Mahsuri (BPT 5204)	Long (140-145)	Medium slender	Non-lodging and non-shattering, Non-dormant,excellent cooking quality	6	GEB 24/TN 1/Mahsuri	1986

## Sheet: Supplementary table S2
Supplementary table S2 Categorization and listing of 46 parameters measured in the study and their abbreviations.
Vegetative parameters at vegetative stage
VV1	SL	Shoot length at vegetative stage
VV2	CC	Chlorophyll content of vegetative stage leaf
VV3	LW	Leaf width of vegetative stage leaf
VV4	CT	Culm thickness
VV5	GNL	Number of green leaves at maturity
VV6	YNL	Number of yellow leaves at maturity
VV7	TNL	Total number of leaves at maturity
VV8	TN	Number of tillers
VV9	SB	Shoot dry biomass
VV10	StW	Straw weight
VV11	RB	Root dry biomass
VV12	RL	Root length
VV13	RSR	Root-shoot ratio
Vegetative parameters at reproductive stage
VR1	SL	Shoot length at reproductive stage
VR2	CC	Chlorophyll content of flag leaf
VR3	CC	Chlorophyll content of reproductive stage leaf
VR4	LW	Leaf width of flag leaf
VR5	LW	Leaf width of reproductive stage leaf
Physiological parameters at vegetative stage
PV1	Pn	Photosynthetic rate of vegetative stage leaf
PV2	gs	Stomatal conductance of vegetative stage leaf
PV3	Tr	Transpiration rate of vegetative stage leaf
PV4	TE	Transpiration efficiency of vegetative stage leaf
PV5	IWUE	Internal water use efficiency of vegetative stage leaf
Physiological parameters at reproductive stage
PR1	Pn	Photosynthetic rate of flag leaf
PR2	Pn	Photosynthetic rate of reproductive stage leaf
PR3	gs	Stomatal conductance of flag leaf
PR4	gs	Stomatal conductance of reproductive stage leaf
PR5	Tr	Transpiration rate of flag leaf
PR6	Tr	Transpiration rate of reproductive stage leaf
PR7	TE	Transpiration efficiency of flag leaf
PR8	TE	Transpiration efficiency of reproductive stage leaf
PR9	IWUE	Internal water use efficiency of flag leaf
PR10	IWUE	Internal water use efficiency of reproductive stage leaf
Reproductive parameters
R1	PN	Number of panicles
R2	50%FD	50% flowering time
R3	PL	Panicle length
R4	FSN	Number of filled seeds
R5	UnSN	Number of unfilled seeds
R6	FSW	Weight of filled seeds
R7	UnSW	Weight of unfilled seeds
R8	SpN	Number of spikelets
R9	SpW	Weight of spikelets
R10	TPW	Total panicle weight
R11	FR	Fertility ratio
R12	PFP	Partial factor productivity
R13	HI	Harvest index

## Sheet: Supplementary table S3
Supplementary table S3 Sheet1 ANOVA tables of 26 parameters significantly affected by N dose								Table S2 sheet 2 ANOVA tables of 31 parameters significantly affected by P dose								Table S2 sheet 3 19 common parameters, significantly affected by both N and P doses.
VV1	ANOVA table	SS	DF	MS	F (DFn, DFd)	P value		VV1	ANOVA table	SS	DF	MS	F (DFn, DFd)	P value		Shoot length at vegetative stage
	Interaction	700.8	4	175.2	F (4, 216) = 6.748	P < 0.0001			Interaction	913.7	4	228.4	F (4, 216) = 10.27	P < 0.0001		Shoot length at reproductive stage
	Dose	1044	2	522.2	F (2, 216) = 20.11	P < 0.0001			Dose	603.4	2	301.7	F (2, 216) = 13.56	P < 0.0001		Leaf width of vegetative stage leaf
	Genotypes	18440	2	9220	F (2, 216) = 355.1	P < 0.0001			Genotypes	15123	2	7562	F (2, 216) = 339.9	P < 0.0001		Leaf width of reproductive stage leaf
	Residual	5608	216	25.97					Residual	4805	216	22.24				Leaf width of flag leaf
																Culm thickness
VR1	ANOVA table	SS	DF	MS	F (DFn, DFd)	P value		VR1	ANOVA table	SS	DF	MS	F (DFn, DFd)	P value		Number of green leaves at maturity
	Interaction	1556	4	388.9	F (4, 216) = 5.056	P = 0.0006			Interaction	211.3	4	52.83	F (4, 216) = 0.4895	P = 0.7434		Number of yellow leaves at maturity
	Dose	4881	2	2441	F (2, 216) = 31.72	P < 0.0001			Genotypes	69764	2	34882	F (2, 216) = 323.3	P < 0.0001		Total number of leaves at maturity
	Genotypes	79430	2	39715	F (2, 216) = 516.2	P < 0.0001			Doses	2175	2	1087	F (2, 216) = 10.08	P < 0.0001		Root length
	Residual	16618	216	76.93					Residual	23308	216	107.9				Root dry biomass
																Shoot dry biomass
VR3	ANOVA table	SS	DF	MS	F (DFn, DFd)	P value		VR2	ANOVA table	SS	DF	MS	F (DFn, DFd)	P value		Root-shoot ratio
	Interaction	532.2	4	133	F (4, 171) = 5.502	P = 0.0003			Interaction	510.9	4	127.7	F (4, 171) = 4.165	P = 0.0030		Straw weight
	Dose	1094	2	546.8	F (2, 171) = 22.62	P < 0.0001			Dose	352.3	2	176.1	F (2, 171) = 5.744	P = 0.0039		Number of tillers
	Genotypes	319.8	2	159.9	F (2, 171) = 6.614	P = 0.0017			Genotypes	2340	2	1170	F (2, 171) = 38.15	P < 0.0001		Photosynthetic rate of reproductive stage leaf
	Residual	4135	171	24.18					Residual	5244	171	30.66				Number of panicles
																50% flowering time
VR4	ANOVA table	SS	DF	MS	F (DFn, DFd)	P value		VV3	ANOVA table	SS	DF	MS	F (DFn, DFd)	P value		Harvest index
	Interaction	0.9941	4	0.2485	F (4, 216) = 1.561	P = 0.1859			Interaction	0.0848	4	0.0212	F (4, 216) = 1.105	P = 0.3553
	Dose	3.722	2	1.861	F (2, 216) = 11.69	P < 0.0001			Dose	1.038	2	0.5192	F (2, 216) = 27.05	P < 0.0001
	Genotypes	3.357	2	1.678	F (2, 216) = 10.54	P < 0.0001			Genotypes	4.223	2	2.111	F (2, 216) = 110.0	P < 0.0001
	Residual	34.39	216	0.1592					Residual	4.146	216	0.01919
VV4	ANOVA table	SS	DF	MS	F (DFn, DFd)	P value		VR4	ANOVA table	SS	DF	MS	F (DFn, DFd)	P value
	Interaction	191.9	4	47.99	F (4, 216) = 7.126	P < 0.0001			Interaction	3.487	4	0.8719	F (4, 216) = 5.139	P = 0.0006
	Dose	697.3	2	348.6	F (2, 216) = 51.77	P < 0.0001			Dose	4.733	2	2.367	F (2, 216) = 13.95	P < 0.0001
	Genotypes	1895	2	947.6	F (2, 216) = 140.7	P < 0.0001			Genotypes	5.253	2	2.627	F (2, 216) = 15.48	P < 0.0001
	Residual	1455	216	6.734					Residual	36.64	216	0.1696
VV6	ANOVA table	SS	DF	MS	F (DFn, DFd)	P value		VR5	ANOVA table	SS	DF	MS	F (DFn, DFd)	P value
	Interaction	9.947	4	2.487	F (4, 216) = 3.761	P = 0.0056			Interaction	0.4443	4	0.1111	F (4, 216) = 2.448	P = 0.0473
	Dose	10.62	2	5.312	F (2, 216) = 8.033	P = 0.0004			Dose	1.062	2	0.5308	F (2, 216) = 11.70	P < 0.0001
	Genotypes	23.55	2	11.78	F (2, 216) = 17.81	P < 0.0001			Genotypes	4.958	2	2.479	F (2, 216) = 54.63	P < 0.0001
	Residual	142.8	216	0.6612					Residual	9.802	216	0.04538
VV7	ANOVA table	SS	DF	MS	F (DFn, DFd)	P value		VV4	ANOVA table	SS	DF	MS	F (DFn, DFd)	P value
	Interaction	574.8	4	143.7	F (4, 216) = 12.89	P < 0.0001			Interaction	368.2	4	92.06	F (4, 207) = 11.97	P < 0.0001
	Dose	2172	2	1086	F (2, 216) = 97.39	P < 0.0001			Dose	293.5	2	146.8	F (2, 207) = 19.09	P < 0.0001
	Genotypes	1432	2	716	F (2, 216) = 64.21	P < 0.0001			Genotypes	970.3	2	485.1	F (2, 207) = 63.09	P < 0.0001
	Residual	2409	216	11.15					Residual	1592	207	7.689
VV8	ANOVA table	SS	DF	MS	F (DFn, DFd)	P value		VV5	ANOVA table	SS	DF	MS	F (DFn, DFd)	P value
	Interaction	20.97	4	5.243	F (4, 171) = 16.21	P < 0.0001			Interaction	235.7	4	58.93	F (4, 207) = 4.849	P = 0.0009
	Dose	37.26	2	18.63	F (2, 171) = 57.59	P < 0.0001			Dose	394.3	2	197.2	F (2, 207) = 16.22	P < 0.0001
	Genotypes	49.21	2	24.61	F (2, 171) = 76.07	P < 0.0001			Genotypes	669.7	2	334.8	F (2, 207) = 27.55	P < 0.0001
	Residual	55.31	171	0.3235					Residual	2516	207	12.15
VV9	ANOVA table	SS	DF	MS	F (DFn, DFd)	P value		VV6	ANOVA table	SS	DF	MS	F (DFn, DFd)	P value
	Interaction	30.88	4	7.72	F (4, 171) = 7.184	P < 0.0001			Interaction	49.58	4	12.4	F (4, 170) = 10.03	P < 0.0001
	Dose	68.78	2	34.39	F (2, 171) = 32.00	P < 0.0001			Dose	10	2	5.002	F (2, 170) = 4.048	P = 0.0192
	Genotypes	121.9	2	60.93	F (2, 171) = 56.70	P < 0.0001			Genotypes	26.23	2	13.12	F (2, 170) = 10.61	P < 0.0001
	Residual	183.8	171	1.075					Residual	210.1	170	1.236
VV10	ANOVA table	SS	DF	MS	F (DFn, DFd)	P value		VV7	ANOVA table	SS	DF	MS	F (DFn, DFd)	P value
	Interaction	28.19	4	7.047	F (4, 171) = 6.222	P = 0.0001			Interaction	218.5	4	54.63	F (4, 207) = 3.967	P = 0.0040
	Dose	70.47	2	35.23	F (2, 171) = 31.11	P < 0.0001			Dose	327.8	2	163.9	F (2, 207) = 11.90	P < 0.0001
	Genotypes	109.6	2	54.82	F (2, 171) = 48.40	P < 0.0001			Genotypes	1021	2	510.4	F (2, 207) = 37.06	P < 0.0001
	Residual	193.7	171	1.133					Residual	2851	207	13.77
VV12	ANOVA table	SS	DF	MS	F (DFn, DFd)	P value		VV8	ANOVA table	SS	DF	MS	F (DFn, DFd)	P value
	Interaction	88.94	4	22.23	F (4, 216) = 0.2297	P = 0.9215			Interaction	5.691	4	1.423	F (4, 171) = 3.116	P = 0.0166
	Dose	1442	2	720.8	F (2, 216) = 7.447	P = 0.0007			Dose	15.89	2	7.944	F (2, 171) = 17.40	P < 0.0001
	Genotypes	2112	2	1056	F (2, 216) = 10.91	P < 0.0001			Genotypes	18.34	2	9.169	F (2, 171) = 20.08	P < 0.0001
	Residual	20907	216	96.79					Residual	78.08	171	0.4566
VV13	ANOVA table	SS	DF	MS	F (DFn, DFd)	P value		VV9	ANOVA table	SS	DF	MS	F (DFn, DFd)	P value
	Interaction	1.564	4	0.3909	F (4, 171) = 9.621	P < 0.0001			Interaction	53.64	4	13.41	F (4, 171) = 8.701	P < 0.0001
	Dose	0.3181	2	0.159	F (2, 171) = 3.914	P = 0.0218			Dose	37.9	2	18.95	F (2, 171) = 12.30	P < 0.0001
	Genotypes	3.529	2	1.764	F (2, 171) = 43.42	P < 0.0001			Genotypes	90.69	2	45.35	F (2, 171) = 29.43	P < 0.0001
	Residual	6.948	171	0.04063					Residual	263.5	171	1.541
PR2	ANOVA table	SS	DF	MS	F (DFn, DFd)	P value		VV10	ANOVA table	SS	DF	MS	F (DFn, DFd)	P value
	Interaction	7.933	4	1.983	F (4, 171) = 0.5784	P = 0.6787			Interaction	54.3	4	13.58	F (4, 171) = 8.753	P < 0.0001
	Dose	31.81	2	15.91	F (2, 171) = 4.639	P = 0.0109			Dose	39.58	2	19.79	F (2, 171) = 12.76	P < 0.0001
	Genotypes	26.46	2	13.23	F (2, 171) = 3.858	P = 0.0230			Genotypes	83.07	2	41.53	F (2, 171) = 26.78	P < 0.0001
	Residual	586.3	171	3.429					Residual	265.2	171	1.551
PR5	ANOVA table	SS	DF	MS	F (DFn, DFd)	P value		VV11	ANOVA table	SS	DF	MS	F (DFn, DFd)	P value
	Interaction	67.69	4	16.92	F (4, 171) = 5.352	P = 0.0004			Interaction	0.2105	4	0.05262	F (4, 216) = 1.011	P = 0.4025
	Dose	25	2	12.5	F (2, 171) = 3.953	P = 0.0210			Dose	0.7316	2	0.3658	F (2, 216) = 7.031	P = 0.0011
	Genotypes	94.39	2	47.2	F (2, 171) = 14.93	P < 0.0001			Genotypes	2.998	2	1.499	F (2, 216) = 28.81	P < 0.0001
	Residual	540.7	171	3.162					Residual	11.24	216	0.05203
PR7	ANOVA table	SS	DF	MS	F (DFn, DFd)	P value		VV12	ANOVA table	SS	DF	MS	F (DFn, DFd)	P value
	Interaction	12.21	4	3.052	F (4, 171) = 0.7486	P = 0.5602			Interaction	106.5	4	26.63	F (4, 216) = 0.2908	P = 0.8838
	Dose	25.77	2	12.88	F (2, 171) = 3.160	P = 0.0449			Dose	655.9	2	328	F (2, 216) = 3.581	P = 0.0295
	Genotypes	67.48	2	33.74	F (2, 171) = 8.276	P = 0.0004			Genotypes	1468	2	734.1	F (2, 216) = 8.016	P = 0.0004
	Residual	697.2	171	4.077					Residual	19781	216	91.58
R1	ANOVA table	SS	DF	MS	F (DFn, DFd)	P value		VV13	ANOVA table	SS	DF	MS	F (DFn, DFd)	P value
	Interaction	18.39	4	4.597	F (4, 171) = 8.023	P < 0.0001			Interaction	1.482	4	0.3704	F (4, 171) = 11.48	P < 0.0001
	Dose	10.6	2	5.298	F (2, 171) = 9.247	P = 0.0002			Dose	0.2283	2	0.1141	F (2, 171) = 3.538	P = 0.0312
	Genotypes	4.084	2	2.042	F (2, 171) = 3.565	P = 0.0304			Genotypes	1.673	2	0.8363	F (2, 171) = 25.93	P < 0.0001
	Residual	97.97	171	0.5729					Residual	5.516	171	0.03226
R2	ANOVA table	SS	DF	MS	F (DFn, DFd)	P value		PV1	ANOVA table	SS	DF	MS	F (DFn, DFd)	P value
	Interaction	380.6	4	95.16	F (4, 171) = 2.262	P = 0.0645			Interaction	66.42	4	16.61	F (4, 171) = 11.23	P < 0.0001
	Dose	3072	2	1536	F (2, 171) = 36.51	P < 0.0001			Doses	54.97	2	27.49	F (2, 171) = 18.58	P < 0.0001
	Genotypes	38375	2	19187	F (2, 171) = 456.1	P < 0.0001			Genotypes	79.4	2	39.7	F (2, 171) = 26.84	P < 0.0001
	Residual	7193	171	42.06					Residual	252.9	171	1.479
R5	ANOVA table	SS	DF	MS	F (DFn, DFd)	P value		PR2	ANOVA table	SS	DF	MS	F (DFn, DFd)	P value
	Interaction	4265	4	1066	F (4, 171) = 10.90	P < 0.0001			Interaction	64.32	4	16.08	F (4, 171) = 4.206	P = 0.0028
	Dose	1471	2	735.4	F (2, 171) = 7.514	P = 0.0007			Dose	28.33	2	14.17	F (2, 171) = 3.705	P = 0.0266
	Genotypes	948.4	2	474.2	F (2, 171) = 4.845	P = 0.0090			Genotypes	56.65	2	28.32	F (2, 171) = 7.409	P = 0.0008
	Residual	16736	171	97.87					Residual	653.7	171	3.823
R7	ANOVA table	SS	DF	MS	F (DFn, DFd)	P value		PV2	ANOVA table	SS	DF	MS	F (DFn, DFd)	P value
	Interaction	0.1692	4	0.0423	F (4, 171) = 24.56	P < 0.0001			Interaction	0.02928	4	0.00732	F (4, 171) = 3.964	P = 0.0042
	Dose	0.108	2	0.05402	F (2, 171) = 31.37	P < 0.0001			Dose	0.02308	2	0.01154	F (2, 171) = 6.250	P = 0.0024
	Genotypes	0.1371	2	0.06853	F (2, 171) = 39.79	P < 0.0001			Genotypes	0.06266	2	0.03133	F (2, 171) = 16.97	P < 0.0001
	Residual	0.2945	171	0.001722					Residual	0.3157	171	0.001846
VV2	ANOVA table	SS	DF	MS	F (DFn, DFd)	P value		PR3	ANOVA table	SS	DF	MS	F (DFn, DFd)	P value
	Interaction	136.5	4	34.13	F (4, 171) = 2.495	P = 0.0448			Interaction	0.02788	4	0.00697	F (4, 171) = 1.808	P = 0.1295
	Dose	109.6	2	54.78	F (2, 171) = 4.004	P = 0.0200			Dose	0.06578	2	0.03289	F (2, 171) = 8.531	P = 0.0003
	Genptypes	341.8	2	170.9	F (2, 171) = 12.49	P < 0.0001			Genotypes	0.1668	2	0.08341	F (2, 171) = 21.63	P < 0.0001
	Residual	2339	171	13.68					Residual	0.6593	171	0.003855
VV3	ANOVA table	SS	DF	MS	F (DFn, DFd)	P value		PR4	ANOVA table	SS	DF	MS	F (DFn, DFd)	P value
	Interaction	1.371	4	0.3426	F (4, 216) = 4.134	P = 0.0030			Interaction	0.04397	4	0.01099	F (4, 171) = 3.274	P = 0.0129
	Dose	3.74	2	1.87	F (2, 216) = 22.56	P < 0.0001			Dose	0.04528	2	0.02264	F (2, 171) = 6.743	P = 0.0015
	Genotypes	1.826	2	0.9131	F (2, 216) = 11.02	P < 0.0001			Genotypes	0.15	2	0.07502	F (2, 171) = 22.34	P < 0.0001
	Residual	17.9	216	0.08289					Residual	0.5742	171	0.003358
VR5	ANOVA table	SS	DF	MS	F (DFn, DFd)	P value		PV3	ANOVA table	SS	DF	MS	F (DFn, DFd)	P value
	Interaction	0.2986	4	0.07466	F (4, 216) = 1.820	P = 0.1260			Interaction	17.83	4	4.457	F (4, 171) = 5.759	P = 0.0002
	Dose	0.8337	2	0.4169	F (2, 216) = 10.16	P < 0.0001			Dose	12.5	2	6.252	F (2, 171) = 8.080	P = 0.0004
	Genotypes	4.38	2	2.19	F (2, 216) = 53.39	P < 0.0001			Genotypes	23.2	2	11.6	F (2, 171) = 14.99	P < 0.0001
	Residual	8.858	216	0.04101					Residual	132.3	171	0.7738
VV5	ANOVA table	SS	DF	MS	F (DFn, DFd)	P value		PR10	ANOVA table	SS	DF	MS	F (DFn, DFd)	P value
	Interaction	413.4	4	103.3	F (4, 216) = 8.616	P < 0.0001			Interaction	18998	4	4750	F (4, 171) = 3.524	P = 0.0086
	Dose	1154	2	576.8	F (2, 216) = 48.08	P < 0.0001			Dose	13898	2	6949	F (2, 171) = 5.156	P = 0.0067
	Genotypes	1113	2	556.4	F (2, 216) = 46.38	P < 0.0001			Genotypes	26758	2	13379	F (2, 171) = 9.928	P < 0.0001
	Residual	2591	216	11.99					Residual	230449	171	1348
VV11	ANOVA table	SS	DF	MS	F (DFn, DFd)	P value		R1	ANOVA table	SS	DF	MS	F (DFn, DFd)	P value
	Interaction	0.4475	4	0.1119	F (4, 216) = 2.189	P = 0.0712			Interaction	22.33	4	5.583	F (4, 171) = 19.02	P < 0.0001
	Dose	3.314	2	1.657	F (2, 216) = 32.42	P < 0.0001			Dose	35.56	2	17.78	F (2, 171) = 60.56	P < 0.0001
	Genotypes	1.193	2	0.5967	F (2, 216) = 11.68	P < 0.0001			Genotypes	3.363	2	1.681	F (2, 171) = 5.727	P = 0.0039
	Residual	11.04	216	0.0511					Residual	50.2	171	0.2936
R12	ANOVA table	SS	DF	MS	F (DFn, DFd)	P value		R2	ANOVA table	SS	DF	MS	F (DFn, DFd)	P value
	Interaction	1219	4	304.6	F (4, 171) = 5312	P < 0.0001			Interaction	1488	4	371.9	F (4, 171) = 12.99	P < 0.0001
	Dose	7360	2	3680	F (2, 171) = 64164	P < 0.0001			Dose	1963	2	981.7	F (2, 171) = 34.30	P < 0.0001
	Genotypes	1059	2	529.4	F (2, 171) = 9232	P < 0.0001			Genotypes	50314	2	25157	F (2, 171) = 878.9	P < 0.0001
	Residual	9.807	171	0.05735					Residual	4895	171	28.62
R13	ANOVA table	SS	DF	MS	F (DFn, DFd)	P value		R4	ANOVA table	SS	DF	MS	F (DFn, DFd)	P value
	Interaction	3506	4	876.4	F (4, 171) = 38.39	P < 0.0001			Interaction	98.81	4	24.7	F (4, 171) = 0.1870	P = 0.9450
	Dose	3337	2	1669	F (2, 171) = 73.08	P < 0.0001			Dose	1725	2	862.6	F (2, 171) = 6.528	P = 0.0019
	Genotypes	21729	2	10864	F (2, 171) = 475.9	P < 0.0001			Genotypes	11296	2	5648	F (2, 171) = 42.74	P < 0.0001
	Residual	3904	171	22.83					Residual	22595	171	132.1
								R6	ANOVA table	SS	DF	MS	F (DFn, DFd)	P value
									Interaction	0.0104	4	0.002601	F (4, 171) = 0.04607	P = 0.9960
									Dose	0.64	2	0.32	F (2, 171) = 5.668	P = 0.0041
									Genotypes	7.158	2	3.579	F (2, 171) = 63.40	P < 0.0001
									Residual	9.654	171	0.05645
								R9	ANOVA table	SS	DF	MS	F (DFn, DFd)	P value
									Interaction	0.009101	4	0.002275	F (4, 171) = 7.716	P < 0.0001
									Dose	0.002991	2	0.001496	F (2, 171) = 5.072	P = 0.0072
									Genotypes	0.06851	2	0.03426	F (2, 171) = 116.2	P < 0.0001
									Residual	0.05042	171	0.0002949
								R10	ANOVA table	SS	DF	MS	F (DFn, DFd)	P value
									Interaction	0.1849	4	0.04622	F (4, 171) = 0.7619	P = 0.5514
									Dose	0.8482	2	0.4241	F (2, 171) = 6.991	P = 0.0012
									Genotypes	9.101	2	4.55	F (2, 171) = 75.01	P < 0.0001
									Residual	10.37	171	0.06066
								R12	ANOVA table	SS	DF	MS	F (DFn, DFd)	P value
									Interaction	272870	4	68217	F (4, 171) = 1.208e+006	P < 0.0001
									Dose	631857	2	315928	F (2, 171) = 5.596e+006	P < 0.0001
									Genotypes	508711	2	254355	F (2, 171) = 4.505e+006	P < 0.0001
									Residual	9.654	171	0.05645
								R13	ANOVA table	SS	DF	MS	F (DFn, DFd)	P value
									Interaction	3036	4	759	F (4, 171) = 26.72	P < 0.0001
									Dose	475.6	2	237.8	F (2, 171) = 8.371	P = 0.0003
									Genotypes	16513	2	8257	F (2, 171) = 290.7	P < 0.0001
									Residual	4857	171	28.4

## Sheet: Supplementary table S4
Supplementary table S4 List of 37 parameters showing significant differences among the genotypes at single dose
Shoot length at vegetative stage
Chlorophyll content of vegetative stage leaf
Chlorophyll content of flag leaf
Chlorophyll content of reproductive stage leaf
Leaf width of vegetative stage leaf
Leaf width of reproductive stage leaf
Leaf width of flag leaf
Culm thickness
Number of green leaves at maturity
Number of yellow leaves at maturity
Total number of leaves at maturity
Root dry biomass
Shoot dry biomass
Root-shoot ratio
Straw weight
Number of tillers
Stomatal conductance of vegetative stage leaf
Stomatal conductance of reproductive stage leaf
Stomatal conductance of flag leaf
Transpiration rate of vegetative stage leaf
Transpiration rate of reproductive stage leaf
Transpiration efficiency of vegetative stage leaf
Internal water use efficiency of vegetative stage leaf
Internal water use efficiency of reproductive stage leaf
Internal water use efficiency of flag leaf
Number of panicles
50% flowering time
Panicle length
Number of spikelets
Number of filled seeds
Weight of filled seeds
Number of unfilled seeds
Weight of unfilled seeds
Weight of spikelets
Total panicle weight
Partial factor productivity
Harvest index

## Sheet: Supplementary table S5
Supplementary table S5 Table of average values of each of the 46 parameters from 3 genotypes at individual doses of N/P.
Genotype	Label	VV1	VR1	VV2	VR2	VR3	PV1	PR1	PR2	PV2	PR3	PR4	PV3	PR5	PR6	VV3	VR4	VR5	VV4	VV5	VV6	VV7	VV8	R1	R2	R3	R4	R5	R6	R7	R8	R9	R10	VV9	VV10	VV11	VV12	VV13	R11	R12	R13	PV4	PR7	PR8	PV5	PR9	PR10
BPT 5204 NN	Normal	28.1	79.634	23.5833	29.5167	34.1933	9.29188	8.79866	9.55311	0.118509	0.0508395	0.0555642	3.31037	2.12688	2.32084	1.06316	1.54167	1.1875	11.01	15.62	1.41667	16.48	3.19355	2.95455	153.583	10.6923	27.6897	21.3793	0.387655	0.0229793	3.3	0.0136897	0.424324	3.79538	3.83205	0.735456	29.5926	0.193777	8.3908	1.08587	9.18678	2.98035	4.93652	4.38936	79.9975	113.775	133.513
Panvel 1 NN	Normal	43.392	70.225	25.54	32.1472	32.6262	9.3054	9.07611	10.4163	0.131097	0.122536	0.12503	3.64742	1.87045	3.42973	1.38095	1.64167	1.44375	9.59	10.875	2.09524	12.7083	2.97826	2.2	140.906	15.894	15.4545	16.4091	0.292095	0.0529318	4.48	0.0302182	0.375245	2.89	2.97315	0.449624	22.94	0.155579	3.44968	0.965924	8.94559	2.87329	3.6848	3.24247	74.7626	80.1559	87.0912
CR Dhan 301 NN	Normal	53.624	121.431	22.8733	34.0333	28.7	9.5208	10.47	9.56191	0.115712	0.111015	0.107017	2.61867	2.62219	3.10267	1.05	1.425	1.1	3.468	9.8	2.16667	11.86	2.22	2.07692	115.364	20.2903	36.4545	23.0909	0.769909	0.0903182	6.27451	0.0767818	0.937009	1.27391	1.44101	0.64232	22.94	0.50421	5.80994	2.77745	34.823	3.93281	4.82772	3.10408	92.4171	85.3017	90.3222
Average		41.7053	90.4301	23.9989	31.8991	31.8398	9.3727	9.44826	9.84377	0.121773	0.0947968	0.0958705	3.19215	2.20651	2.95108	1.1647	1.53611	1.24375	8.02267	12.0983	1.89286	13.6828	2.79727	2.41049	136.618	15.6255	26.5329	20.2931	0.48322	0.0554098	4.68484	0.0402299	0.57886	2.6531	2.74874	0.609133	25.1575	0.284522	5.88347	1.60975	17.6518	3.26215	4.48301	3.57864	82.3924	93.0773	103.642
BPT 5204 MN	Medium	29.686	75.74	23.1583	28.7778	30.7556	10.0233	8.44219	8.93661	0.145069	0.0725606	0.0574711	2.5408	2.05606	1.79931	1.08846	1.2125	1.15	10.69	15.9	1.3	16.68	2.93333	2.30435	148.354	13.2417	25.1923	25	0.289712	0.0696115	5.61667	0.0235154	0.382838	3.59	3.68313	0.600934	25.1812	0.167391	4.48528	1.62303	7.29231	4.21369	3.83942	5.05921	73.2642	104.165	98.2694
Panvel 1 MN	Medium	37.51	69.1043	25.2783	34.17	33.89	10.8896	9.53302	9.01006	0.155975	0.150948	0.147501	4.1426	3.59503	3.6226	1.33889	1.625	1.4875	8.59565	11.1522	2.52174	13.6739	2.58696	2.6875	133.615	14.3417	15.6154	18.1538	0.297041	0.0489621	4.2	0.0333172	0.379321	1.754	1.83628	0.418796	20.4864	0.238766	3.71795	1.96456	13.9239	2.76466	2.82986	2.63454	73.3845	69.3423	67.0291
CR Dhan 301 MN	Medium	49.004	110.604	21.585	33.7333	25.5056	9.72406	9.07966	8.59481	0.10445	0.106832	0.0883381	3.00066	3.21366	2.89809	1.38684	1.425	1.1125	2.022	9.28	1.45833	5.98	1.04	1.875	111.6	20.7312	28.4	33.0667	0.630667	0.194	6.5625	0.064	0.888667	0.761765	1.01976	0.546304	17.072	0.717156	4.32762	18.8332	38.2122	3.19073	3.3145	3.00705	93.2065	75.4347	97.922
Average		38.7333	85.1495	23.3406	32.227	30.0504	10.2123	9.01829	8.84716	0.135165	0.110113	0.09777	3.22802	2.95492	2.77333	1.2714	1.42083	1.25	7.10255	12.1107	1.76002	12.1113	2.18676	2.28895	131.19	16.1049	23.0692	25.4068	0.405807	0.104191	5.45972	0.0402775	0.550275	2.03525	2.17972	0.522012	20.9132	0.374438	4.17695	7.4736	19.8095	3.38969	3.32793	3.56694	79.9517	82.9806	87.7402
BPT 5204 LN	Low	27.2854	71.1542	23.0375	30.575	28.4133	10.1375	9.19708	9.27259	0.125182	0.0304632	0.0664048	2.45443	0.947323	2.4639	0.934375	1.05	1.12857	6.3125	9.35417	1.13158	8.64583	2.45455	1.37778	139.825	13.0792	23.65	25.45	0.26015	0.03788	4.84375	0.0481455	0.319082	1.546	1.60493	0.377658	22.9293	0.244281	4.88258	7.28711	13.9484	4.73892	3.98679	3.51993	96.4336	136.741	111.948
Panvel 1 LN	Low	33.242	64.714	23.645	30.1367	29.6133	9.96095	9.87748	10.4245	0.163421	0.179359	0.127479	5.18924	4.0719	3.21352	1.025	1.41111	1.25	3.67	3.8	1.6087	5.24	1.12	2.16	130.562	16.5992	27.2115	20.6731	0.560963	0.0714788	5.39683	0.0449071	0.677349	1.04	1.15639	0.310219	18.5656	0.298288	5.04214	20.2368	32.6645	1.97082	2.57966	3.40341	63.9456	57.1482	85.821
CR Dhan 301 LN	Low	48.8	101.226	20.5367	30.9467	23.725	9.77123	9.29722	9.01238	0.110525	0.136402	0.112924	3.01999	4.08079	3.55192	0.9225	1.2125	0.975	1.76042	8.75	1.4	5.45833	1.47917	2	109.136	17.9571	25.9231	10	0.534615	0.0392308	5.07143	0.0398538	0.6137	0.855	0.934085	0.269756	15.868	0.561767	5.11159	19.583	36.4006	3.4028	2.32638	2.67241	92.9803	70.4372	85.4356
Average		36.4425	79.0314	22.4064	30.5528	27.2506	9.95657	9.45726	9.56983	0.133043	0.115408	0.102269	3.55456	3.03334	3.07645	0.960625	1.22454	1.11786	3.91431	7.30139	1.38009	6.44806	1.68457	1.84593	126.508	15.8785	25.5949	18.7077	0.45191	0.0495299	5.104	0.0443021	0.53671	1.147	1.2318	0.319211	19.1209	0.368112	5.0121	15.7023	27.6712	3.37085	2.96428	3.19858	84.4532	88.1089	94.4014
Genotypes	Label	VV1	VR1	VV2	VR2	VR3	PV1	PR1	PR2	PV2	PR3	PR4	PV3	PR5	PR6	VV3	VR4	VR5	VV4	VV5	VV6	VV7	VV8	R1	R2	R3	R4	R5	R6	R7	R8	R9	R10	VV9	VV10	VV11	VV12	VV13	R11	R12	R13	PV4	PR7	PR8	PV5	PR9	PR10
BPT 5204 NP	Normal	28.1	79.634	21.0983	27.3083	27.43	9.29188	8.79866	9.55311	0.118509	0.0508395	0.0555642	3.31037	2.12688	2.32084	1.06316	1.54167	1.1875	11.01	15.62	1.41667	16.48	3.19355	2.95455	153.583	10.6923	27.6897	21.3793	0.387655	0.0229793	3.3	0.0136897	0.424324	3.79538	3.83205	0.735456	29.5926	0.193777	8.3908	7.36301	9.18678	2.98035	3.67782	3.97379	79.9975	111.468	137.72
Panvel 1 NP	Normal	42.7333	68.1848	25.14	31.6267	31.8333	9.22831	9.21146	8.98421	0.121056	0.112799	0.12503	2.88926	2.99325	3.15549	1.36364	1.5	1.3875	10.5761	10.7955	2.02632	12.7083	2.97826	2.2	140.906	15.894	15.4545	16.4091	0.292095	0.0529318	4.48	0.0302182	0.375245	2.89	2.97315	0.449624	22.94	0.155579	3.44968	6.5497	8.94559	3.48968	3.41742	3.15163	83.6834	92.4196	86.0059
CR Dhan 301 NP	Normal	53.624	107.874	20.7625	37.4	32.2778	9.5208	10.47	9.56191	0.115712	0.111015	0.107017	2.61867	2.62219	3.10267	1.05	1.425	1.1	3.468	9.8	2.16667	11.86	2.22	2.07692	115.364	20.2903	36.4545	23.0909	0.769909	0.0903182	6.27451	0.0767818	0.937009	1.27391	1.44101	0.64232	22.94	0.50421	5.80994	18.8332	34.823	3.92761	4.82772	3.10408	92.4171	96.8231	94.8875
Average		41.4858	85.2309	22.3336	32.1117	30.5137	9.347	9.49338	9.36641	0.118425	0.0915509	0.0958705	2.93944	2.58078	2.85967	1.15893	1.48889	1.225	8.35136	12.0718	1.86988	13.6828	2.79727	2.41049	136.618	15.6255	26.5329	20.2931	0.48322	0.0554098	4.68484	0.0402299	0.57886	2.6531	2.74874	0.609133	25.1575	0.284522	5.88347	10.9153	17.6518	3.46588	3.97432	3.40984	85.366	100.237	106.204
BPT 5204 MP	Medium	26	73.8275	18.0633	22.625	29.3083	11.4901	8.23097	9.14753	0.157375	0.0792643	0.0689901	3.19578	3.11393	2.74206	0.930769	1.05	1.15	7.84211	10	2.88235	12.5789	2.47368	1.05263	158.75	12.2341	23.7059	26.1176	0.272618	0.0312471	3.08333	0.0149941	0.318859	3.08875	3.13499	0.661028	27.1957	0.214011	7.68839	8.79051	8.00026	3.95679	2.96704	3.80656	83.1345	124.544	162.59
Panvel 1 MP	Medium	34.728	63.5391	24.5833	31.2306	29.6567	10.7558	8.34609	8.70114	0.162896	0.112987	0.147501	3.63737	2.52708	2.55496	1.23	1.71667	1.41875	4.77273	6.56818	1.96429	7.81818	1.81818	1.65	139.345	16.6571	10.7188	26.0938	0.207138	0.0639594	4.61905	0.0346219	0.305719	1.03725	1.13583	0.350707	21.2195	0.338112	2.32055	46.4467	15.4239	3.07194	3.31591	3.57304	69.6301	73.9944	78.1934
CR Dhan 301 MP	Medium	50.01	104.28	20.4533	35.4042	30.84	9.72406	10.361	9.81973	0.113305	0.11399	0.158051	3.1949	2.66791	3.65119	0.89375	1.11667	0.933333	4.14	9.72	2.21429	11.6	2.04	2.12	109.333	17.5953	28.8571	10.2653	0.659739	0.0482796	4.97333	0.0447653	0.69597	1.06972	1.10595	0.600934	21.34	0.561767	5.80237	161.383	37.3643	2.81886	4.42341	2.72557	79.4134	99.0308	62.182
Average		36.9127	80.5489	21.0333	29.7532	29.935	10.6567	8.97937	9.2228	0.144526	0.102081	0.124847	3.34268	2.76964	2.98274	1.01817	1.29444	1.16736	5.58494	8.76273	2.35364	10.6657	2.11062	1.60754	135.809	15.4955	21.0939	20.8256	0.379831	0.0478287	4.22524	0.0314604	0.440182	1.73191	1.79226	0.537556	23.2517	0.371297	5.27044	72.2066	20.2628	3.28253	3.56879	3.36839	77.3927	99.1897	100.988
BPT 5204 LP	Low	28.12	70.369	20.9	26.91	27.275	12.163	7.99474	8.45539	0.166561	0.0707511	0.0973735	3.94677	1.88003	2.53798	0.97	1.1	1.11	9.20455	12.2045	3.7381	15.7727	2.79545	1.07143	160.25	12.0267	21.8333	23.6667	0.251083	0.0185417	2.92857	0.01315	0.282775	2.14167	2.17336	0.508344	23.3878	0.237359	7.45528	95.3801	10.2227	3.14352	4.68366	4.03207	78.8877	109.987	98.6435
Panvel 1 LP	Low	34.01	59.1406	21.3683	28.975	32.68	9.84258	8.94701	10.2543	0.157874	0.171816	0.127479	4.25156	3.75086	4.01174	1.17174	1.34	1.19286	4.93333	7.53333	1.08333	8.4	2	1.27273	143.471	14.3091	8.92857	16.6429	0.165857	0.0464214	3.95455	0.0214286	0.233707	0.746522	0.814372	0.328226	18.9255	0.439673	2.2578	74.3807	16.9202	2.45343	2.59606	2.63152	65.6653	57.6521	63.1381
CR Dhan 301 LP	Low	45.9208	103.556	20.9333	30.4533	31.9667	8.88941	12.2581	11.6712	0.0943863	0.166425	0.128015	2.53481	4.55089	3.70268	0.893333	0.9625	0.875	4.81	10.72	2.5	11.62	1.94	1.77273	125.833	18.8098	26.95	25.75	0.6096	0.0949	5.96212	0.06055	0.76505	2.016	2.17145	0.571883	20.6284	0.283672	4.5202	298.236	21.9198	4.14422	2.69965	3.20339	106.963	74.2444	93.9804
Average		36.0169	77.6886	21.0672	28.7794	30.6406	10.2983	9.73328	10.1269	0.139607	0.136331	0.117622	3.57771	3.39393	3.41747	1.01169	1.13417	1.05929	6.31596	10.1526	2.44048	11.9309	2.24515	1.37229	143.185	15.0485	19.2373	22.0198	0.34218	0.0532877	4.28175	0.0317095	0.427177	1.63473	1.71973	0.469484	20.9806	0.320235	4.74443	155.999	16.3542	3.24705	3.32646	3.28899	83.8386	80.6278	85.254

## Sheet: Supplementary table S6
Supplementary table S6 Table of coefficient of variation [(Standard deviation/mean) *100] for each nutrient at each dose of N /P for all 46 parameters
Parameters	COV (NN)		Parameters	COV (MN)		Parameters	COV (LN)		Parameters	COV (NP)		Parameters	COV (MP)		Parameters	COV (LP)
VV1	25.1482		VV1	20.4832		VV1	24.889		VV1	25.2072		VV1	21.6404		VV1	9.53711
VR1	24.6103		VR1	3.4966		VR1	7.43185		VR1	19.5696		VR1	21.4753		VR1	24.2722
VV2	8.90652		VV2	12.8044		VV2	1.01272		VV2	8.90652		VV2	12.8044		VV2	1.01272
VR2	9.92441		VR2	7.58835		VR2	1.08355		VR2	10.1443		VR2	17.8825		VR2	5.04928
VR3	2.5221		VR3	11.5109		VR3	9.3232		VR3	3.12487		VR3	2.18988		VR3	7.82479
VV3	13.1369		VV3	10.2901		VV3	4.76538		VV3	12.4984		VV3	14.7858		VV3	11.6063
VR4	5.76397		VR4	11.8542		VR4	12.0591		VR4	3.24219		VR4	23.1601		VR4	13.7542
VR5	11.7277		VR5	13.4907		VR5	10.066		VR5	9.82281		VR5	17.0085		VR5	12.7094
VV4	40.7894		VV4	51.9931		VV4	47.6813		VV4	41.4016		VV4	28.9496		VV4	32.3491
VV5	20.9002		VV5	23.0069		VV5	34.0772		VV5	21.0544		VV5	17.7568		VV5	19.1946
VV6	17.8554		VV6	30.8222		VV6	14.1505		VV6	17.4104		VV6	16.4654		VV6	44.4429
VV7	14.6756		VV7	37.2035		VV7	24.1409		VV7	14.6756		VV7	19.2466		VV7	25.295
VV8	14.9269		VV8	37.6411		VV8	33.4716		VV8	14.9269		VV8	12.898		VV8	17.366
VV9	39.3098		VV9	57.5665		VV9	25.4638		VV9	39.3098		VV9	55.4027		VV9	38.5476
VV10	35.9784		VV10	51.1121		VV10	22.651		VV10	35.9784		VV10	52.9797		VV10	37.2259
VV11	19.5403		VV11	14.6196		VV11	13.943		VV11	19.5403		VV11	24.9985		VV11	21.9812
VV12	12.4657		VV12	15.8957		VV12	15.2156		VV12	12.4657		VV12	11.9958		VV12	8.76376
VV13	54.8723		VV13	65.1867		VV13	37.6783		VV13	54.8723		VV13	38.7552		VV13	27.0259
PV1	1.11892		PV1	4.83986		PV1	1.50234		PV1	1.34383		PV1	11.0161		PV1	13.3492
PR1	7.74015		PR1	4.96144		PR1	3.17151		PR1	7.48782		PR1	10.893		PR1	18.7722
PR2	4.11283		PR2	2.04521		PR2	6.41205		PR2	2.88561		PR2	4.985		PR2	12.9943
PV2	5.49506		PV2	16.4025		PV2	16.7606		PV2	1.84284		PV2	15.3543		PV2	23.0447
PR3	33.1619		PR3	29.1384		PR3	54.2189		PR3	31.4541		PR3	15.8097		PR3	34.0525
PR4	30.7021		PR4	38.2066		PR4	25.4689		PR4	30.7021		PR4	31.8238		PR4	12.1744
PV3	13.4148		PV3	20.8612		PV3	33.1611		PV3	9.68235		PV3	6.23382		PV3	20.9035
PR5	14.1409		PR5	22.1455		PR5	48.6276		PR5	13.7519		PR5	9.03167		PR5	32.9767
PR6	15.7643		PR6	27.0275		PR6	14.7779		PR6	13.3447		PR6	16.0524		PR6	18.5682
PV4	14.5989		PV4	17.9386		PV4	33.5316		PV4	11.1683		PV4	14.8616		PV4	21.3773
PR7	12.6292		PR7	12.3879		PR7	24.6394		PR7	6.10081		PR7	7.35901		PR7	20.5385
PR8	16.0968		PR8	29.8884		PR8	11.7268		PR8	15.7468		PR8	17.3972		PR8	28.8782
PV5	7.08341		PV5	11.7229		PV5	17.2515		PV5	9.11445		PV5	20.8057		PV5	27.084
PR9	14.1614		PR9	18.299		PR9	39.5121		PR9	16.7682		PR9	13.7879		PR9	17.4816
PR10	20.4194		PR10	16.692		PR10	13.1439		PR10	20.769		PR10	43.6153		PR10	18.4786
R1	16.0952		R1	14.4992		R1	18.2788		R1	16.0952		R1	27.1709		R1	21.4847
R2	11.6347		R2	11.512		R2	10.1594		R2	11.6347		R2	14.9685		R2	9.8139
R3	25.1061		R3	20.5033		R3	12.9458		R3	25.1061		R3	15.0867		R3	18.727
R4	32.4583		R4	23.5418		R4	5.7527		R4	32.4583		R4	36.1802		R4	39.417
R5	13.9649		R5	23.9893		R5	34.5244		R5	13.9649		R5	35.8561		R5	17.6935
R6	42.7217		R6	39.1882		R6	30.0991		R6	42.7217		R6	52.5816		R6	56.1893
R7	49.7146		R7	61.4846		R7	31.3549		R7	49.7146		R7	27.93		R7	59.205
R8	26.1043		R8	17.782		R8	4.44678		R8	26.1043		R8	19.4143		R8	29.4242
R9	66.3995		R9	42.8154		R9	7.70157		R9	66.3995		R9	39.2808		R9	65.19
R10	43.8865		R10	43.4843		R10	29.0781		R10	43.8865		R10	41.1076		R10	56.1243
R11	34.2974		R11	7.92163		R11	1.91288		R11	34.2974		R11	42.1873		R11	44.848
R12	51.3833		R12	48.966		R12	37.9334		R12	51.3833		R12	61.21		R12	64.7065
R13	68.7878		R13	67.096		R13	35.4975		R13	68.7878		R13	61.5245		R13	29.3016

## Sheet: Supplementary table S7
Supplementary table S7 Table of percent change in each of the 46 parameters at medium or low dose as compared to normal dose for each genotype as well as averaged for all genotypes.
NN to MN	VV1	VR1	VV2	VR2	VR3	VV3	VR4	VR5	VV4	VV5	VV6	VV7	VV8	VV9	VV10	VV11	VV12	VV13	PV1	PR1	PR2	PV2	PR3	PR4	PV3	PR5	PR6	PV4	PR7	PR8	PV5	PR9	PR10	R1	R2	R3	R4	R5	R6	R7	R8	R9	R10	R11	R12	R13
BPT 5204	-5.64413	4.88987	1.80212	2.50329	10.0539	-2.38005	21.3514	3.15789	2.90645	-1.79257	8.23529	-1.21359	8.14815	5.41143	3.88634	18.291	14.9071	-74.4856	7.87134	4.05144	6.45339	-22.412	-42.7249	-3.4318	23.2474	3.32984	22.4717	-41.3821	22.2242	-15.2607	8.41691	8.44618	26.3972	22.0067	3.40477	-23.8433	9.01906	-16.9355	25.2657	-202.931	-70.202	32.516	11.0556	46.5453	-49.4687	20.6217
Panvel 1	13.5555	1.5958	1.02454	-6.29223	-3.8736	3.04598	1.01523	-3.0303	10.3686	-2.54873	-20.3557	-7.598	13.1387	39.308	38.2379	6.85635	10.6957	-206.916	-17.0249	-5.03419	13.5004	-18.9771	-23.186	-17.9723	-13.5764	-92.2011	-5.62339	3.78082	23.2018	18.7488	1.84337	13.4906	23.0357	-22.1591	5.17427	9.76679	-1.04072	-10.6329	-1.69326	7.49974	6.25	-10.2556	-1.08602	-7.77677	-103.387	-55.651
CR Dhan 301	8.61555	8.91622	5.63247	0.881489	11.1305	-32.0802	0	-1.13636	41.6955	5.30612	32.6923	49.5784	53.1532	0.402028	29.2328	14.9483	25.5798	-42.2335	-2.13485	13.2794	10.1141	9.73281	3.76744	17.4544	-14.5873	-22.5561	6.59365	18.8691	-9.33156	3.12589	-0.854115	11.5671	-7.39326	9.72222	3.26241	-2.17332	22.0948	-43.2021	18.0856	-114.796	-4.58984	16.6469	5.15923	25.5136	-578.076	-9.73279
Average	5.50897	5.13397	2.81971	-0.96915	5.77027	-10.4714	7.45553	-0.336257	18.3235	0.321608	6.85729	13.5889	24.8133	15.0405	23.7857	13.3652	17.0609	-107.878	-3.76279	4.09887	10.0226	-10.5521	-20.7145	-1.31656	-1.63876	-37.1425	7.81397	-6.24408	12.0315	2.20467	3.13539	11.168	14.0132	3.18994	3.94715	-5.41662	10.0244	-23.5901	13.886	-103.409	-22.8473	12.9691	5.04294	21.4274	-243.644	-14.9207
NN to LN	VV1	VR1	VV2	VR2	VR3	VV3	VR4	VR5	VV4	VV5	VV6	VV7	VV8	VV9	VV10	VV11	VV12	VV13	PV1	PR1	PR2	PV2	PR3	PR4	PV3	PR5	PR6	PV4	PR7	PR8	PV5	PR9	PR10	R1	R2	R3	R4	R5	R6	R7	R8	R9	R10	R11	R12	R13
BPT 5204	2.89887	10.6485	2.31449	-3.58554	16.9039	12.1132	31.8919	4.96241	42.6658	40.1142	20.1238	47.5374	23.1405	59.2663	58.1182	48.6498	22.5169	-26.0633	-9.1011	-4.52817	2.93648	-5.63114	40.0797	-19.51	25.8563	55.4595	-6.16394	-59.0054	19.239	19.8078	-20.5457	-20.1863	16.1524	53.3675	8.95822	-22.3235	14.589	-19.0403	32.8914	-64.8439	-46.7803	-251.692	24.8023	41.8103	-642.001	-51.8318
Panvel 1	23.3914	7.84763	7.41973	6.25421	9.23447	25.7759	14.044	13.4199	61.731	65.0575	23.2213	58.7672	62.3942	48.7434	61.1057	31.0047	19.069	-91.7273	-7.04481	-8.82942	-0.0788473	-24.6569	-46.3723	-1.95876	-42.2717	-117.696	6.30422	31.4091	29.9918	-4.96356	14.4685	28.7037	1.45848	1.81818	7.34087	-4.43693	-76.0747	-25.9855	-92.048	-35.0395	-20.4649	-48.6096	-80.5084	-46.1627	-1995.07	-265.146
CR Dhan 301	8.99597	16.6393	10.2157	9.06954	17.3345	12.1429	14.9123	11.3636	49.2383	10.7143	35.3846	53.977	33.3709	32.884	35.1786	58.0029	30.8282	37.4261	-2.6303	11.2015	5.74698	4.48286	-22.8682	-5.51945	-15.3254	-55.6251	-14.4797	13.4765	23.2623	13.9067	-0.609389	17.4258	5.41024	3.7037	5.39795	11.4988	28.8893	56.6929	30.5612	56.5638	19.1741	48.0947	34.5044	-13.9638	-605.071	-4.53034
Average	11.7621	11.7118	6.64997	3.91274	14.4909	16.6773	20.2827	9.91532	51.2117	38.6286	26.2433	53.4272	39.6352	46.9646	51.4675	45.8858	24.1381	-26.7882	-6.25874	-0.718712	2.8682	-8.60173	-9.72027	-8.99606	-10.5803	-39.2872	-4.77982	-4.70659	24.1644	9.58364	-2.22887	8.64771	7.67371	19.6298	7.23235	-5.08723	-10.8654	3.88903	-9.53179	-14.4399	-16.0237	-84.069	-7.06722	-6.10538	-1080.71	-107.17
NP to MP	VV1	VR1	VV2	VR2	VR3	VV3	VR4	VR5	VV4	VV5	VV6	VV7	VV8	VV9	VV10	VV11	VV12	VV13	PV1	PR1	PR2	PV2	PR3	PR4	PV3	PR5	PR6	PV4	PR7	PR8	PV5	PR9	PR10	R1	R2	R3	R4	R5	R6	R7	R8	R9	R10	R11	R12	R13
BPT 5204	7.47331	7.29148	14.385	17.1498	-6.84773	12.4524	31.8919	3.15789	28.7729	35.9795	-103.46	23.6714	22.5412	18.6183	18.1903	10.1201	8.09967	-10.4424	-23.6578	6.45209	4.24553	-32.796	-25.1997	-24.1628	3.46165	-46.4083	-18.1491	-32.7623	19.3263	4.20846	-3.92137	-11.7304	-18.0581	64.3725	-3.36408	-14.42	14.3872	-22.1632	29.6752	-35.9791	6.56566	-9.52882	24.8549	8.37119	-21.7949	12.9154
Panvel 1	19.9668	6.81333	2.21427	1.25246	6.8377	9.8	-14.4444	-2.25225	54.8725	39.1579	3.06122	38.4799	38.9516	64.109	61.797	22	7.5	-117.325	-16.5526	9.39446	3.15081	-34.5632	-0.167192	6.16028	-25.8927	15.574	19.0312	11.9708	2.97017	-13.3711	16.7935	19.9364	9.08364	25	1.10813	-4.80145	30.6434	-59.0201	29.0857	-20.8335	-3.10374	-14.573	18.5283	32.7312	-609.143	-72.4185
CR Dhan 301	6.73952	3.33166	1.48906	5.33645	4.45439	14.881	21.6374	15.1515	-19.3772	0.816327	-2.1978	2.19224	8.10811	16.0286	23.2517	6.44314	6.97472	-11.4152	-2.13485	1.04078	-2.69643	2.07983	-2.68011	-47.6872	-22.0045	-1.74346	-17.6792	28.2295	8.3748	12.1938	14.0707	-2.28006	34.4676	-2.07407	5.22721	13.2819	20.8408	55.5439	14.3095	46.545	20.7375	41.698	25.7243	0.13027	-756.905	-7.29786
Average	11.3932	5.81216	6.02945	7.91291	1.48145	12.3778	13.0283	5.35239	21.4227	25.3179	-34.1989	21.4479	23.2003	32.9186	34.413	12.8544	7.5248	-46.3941	-14.1151	5.62911	1.56664	-21.7598	-9.34899	-21.8966	-14.8118	-10.8592	-5.59902	2.47934	10.2237	1.01041	8.98092	1.97532	8.49773	29.0995	0.99042	-1.97984	21.9571	-8.54644	24.3568	-3.42254	8.06647	5.86541	23.0358	13.7442	-462.614	-22.267
NP to LP	VV1	VR1	VV2	VR2	VR3	VV3	VR4	VR5	VV4	VV5	VV6	VV7	VV8	VV9	VV10	VV11	VV12	VV13	PV1	PR1	PR2	PV2	PR3	PR4	PV3	PR5	PR6	PV4	PR7	PR8	PV5	PR9	PR10	R1	R2	R3	R4	R5	R6	R7	R8	R9	R10	R11	R12	R13
BPT 5204	-0.0711744	11.6344	0.940043	1.45865	0.565075	8.76238	28.6486	6.52632	16.3983	21.8659	-163.866	4.2917	12.4656	43.5718	43.2848	30.8804	20.9673	-22.4912	-30.8992	8.72749	11.4908	-40.5471	36.2687	-75.245	-19.2242	11.6063	-9.35586	-5.47461	-27.3489	-1.4666	1.38732	1.32897	28.3739	63.7363	-4.34075	-12.4803	21.1499	-10.6989	35.2302	19.3115	11.2554	3.94207	33.3587	11.1493	-1195.4	-11.2763
Panvel 1	21.6215	13.2642	15.0027	8.38427	-2.65969	14.0725	10.6667	14.0283	53.3539	30.2175	46.5368	33.9016	32.8467	74.1688	72.6091	27	17.5	-182.604	-6.65631	2.87088	-14.1366	-30.4146	-52.3213	-43.5776	-47.1503	-25.3106	-27.1352	29.6947	21.0033	16.503	21.5313	37.6192	26.5886	42.1488	-1.81989	9.97174	42.2269	-1.42461	43.2182	12.2996	11.7289	29.0872	15.1053	34.5504	-1035.64	-89.1462
CR Dhan 301	14.3651	4.00282	-0.822798	18.574	0.963855	14.9206	32.4561	20.4545	-38.6967	-9.38776	-15.3846	2.02361	12.6126	-58.2526	-50.6891	10.9661	10.0767	43.7393	6.6317	-17.0782	-22.0591	18.4299	-49.9127	-19.6206	3.20244	-73.5527	-19.3385	-0.0551499	440.803	-3.19945	-15.739	23.3196	0.955972	14.6465	-9.07539	7.29625	26.0723	-11.5157	20.8218	-5.07297	4.97869	21.1402	18.3519	22.1988	-1483.56	37.0537
Average	11.9718	9.63381	5.03997	9.4723	-0.376919	12.5852	23.9238	13.6697	10.3518	14.2319	-44.2378	13.4057	19.3083	19.8294	21.7349	22.9488	16.1813	-53.7853	-10.3079	-1.82661	-8.23499	-17.5106	-21.9884	-46.1477	-21.0573	-29.0857	-18.6099	8.05497	144.819	3.94565	2.3932	20.7559	18.6395	40.1772	-5.07868	1.5959	29.8164	-7.87976	33.0901	8.84603	9.321	18.0565	22.272	22.6329	-1238.2	-21.123

## Sheet: Supplementary table S8
Supplementary table S8 Pairwise correlation coefficients of significantly correlated parameters for N-response at each dose.
NN				MN				LN
Paramter 1	Parameter 2	Correlation coeeficient		Paramter 1	Parameter 2	Correlation coeeficient		Paramter 1	Parameter 2	Correlation coeeficient
R3	VV1	0.998		R2	VV1	-1		R2	VV1	-1
R6	VR1	1		VV4	VR1	0.999		R5	VV1	-0.999
VV13	VR1	0.997		VV8	VR1	1		PV1	VR1	0.998
PR2	VV2	0.997		R3	VR1	-0.998		VV4	VR1	0.999
VV3	VV2	0.999		R9	VR1	-0.999		PR1	VV2	0.997
R2	VR2	-1		VV13	VR1	-0.997		VV5	VV2	-0.999
R8	VR2	0.997		R13	VR1	-1		R7	VV2	1
R9	VR2	0.997		PR3	VV2	0.997		PV5	VV2	-0.999
VV9	VR2	-1		PR4	VV2	1		PV3	PR1	0.998
VV10	VR2	-1		VV11	VV2	-0.997		VV5	PR1	-0.999
VV5	VR3	1		PR8	VR2	-0.998		PV5	PR1	-0.999
VV7	VR3	1		R4	PV1	-1		VV3	PR2	0.998
R1	VR3	0.999		PR6	PR1	1		PR4	PR3	0.999
PR8	VR3	0.997		VR4	PR1	0.997		VV8	PR3	-1
R13	PV1	0.998		PR7	PR1	-0.997		VV8	PR4	-0.999
VV4	PR1	-1		PV2	PR2	0.999		R1	PR4	0.999
VV8	PR1	-0.998		R7	PR2	-0.999		R10	PR4	0.998
VV3	PR2	0.999		R7	PV2	-0.998		PR9	PR4	-0.997
PR7	PR2	-0.998		PV3	PR4	0.998		VV7	PR5	-0.998
VR5	PV2	0.997		VV11	PR4	-0.999		R12	PR5	0.999
R5	PV2	-0.997		VV11	PV3	-1		PR10	PR5	-1
PR6	PR4	0.999		PV4	PR5	-0.999		R3	PR6	0.999
PR5	PV3	-1		PR9	PR5	-0.997		VV9	PR6	-0.999
PV5	PV3	-0.999		PR7	VR4	-1		VV10	PR6	-1
PV5	PR5	0.999		VV7	VV4	0.999		VV11	PR6	-0.997
R5	VR5	-1		VV8	VV4	0.998		VV12	PR6	-0.997
VV8	VV4	0.999		R9	VV4	-1		R11	PR6	1
R9	VV4	-0.997		R13	VV4	-1		R8	VR4	0.999
VV7	VV5	1		VV10	VV5	1		PV4	VR4	-0.999
R1	VV5	0.999		R9	VV7	-0.999		VV11	VV4	0.999
R1	VV6	-0.999		R13	VV7	-0.998		VV12	VV4	0.999
PR8	VV6	-1		R3	VV8	-0.999		R7	VV5	-0.998
R1	VV7	0.999		R9	VV8	-0.998		PV5	VV5	1
PR8	VV7	0.997		VV13	VV8	-0.999		R6	VV7	-1
R9	VV8	-0.999		R13	VV8	-0.999		R12	VV7	-1
PR8	R1	0.999		R5	R1	-1		PR10	VV7	0.998
R8	R2	-0.997		VV13	R3	1		R1	VV8	-0.998
R9	R2	-0.997		R12	R3	0.999		R10	R1	1
VV9	R2	1		R13	R3	0.998		PR9	R1	-0.999
VV10	R2	1		R10	R6	1		R5	R2	1
R8	R7	0.998		PV5	R6	1		VV9	R3	-1
VV9	R8	-0.999		R13	R9	1		VV10	R3	-0.998
VV10	R8	-0.999		PV5	R10	1		R11	R3	1
VV13	R10	1		VV10	VV9	0.999		R12	R6	0.999
R12	R10	1		R12	VV13	1		PV5	R7	-0.998
R13	R10	0.997		PR9	PR8	1		PR9	R10	-1
PV4	R10	1						VV10	VV9	0.998
PR10	VV12	0.998						R11	VV9	-0.999
R12	VV13	0.999						VV11	VV10	0.999
PV4	VV13	1						VV12	VV10	0.998
PR9	R11	1						R11	VV10	-1
R13	R12	0.999						VV12	VV11	1
PV4	R12	0.999						PR8	VV13	-0.999
								PR10	R12	-0.998
								PR7	R13	-1

## Sheet: Supplementary table S9
Supplementary table S9 Pairwise correlation coefficients of significantly correlated parameters for P-response at each dose.
NP				MP				LP
Paramter 1	Parameter 2	Correlation coeeficient		Paramter 1	Parameter 2	Correlation coeeficient		Paramter 1	Parameter 2	Correlation coeeficient
PV3	VV1	-0.999		VR3	VV1	0.999		VR3	VV1	1
R3	VV1	0.999		PV1	VV1	-1		PR3	VV1	0.998
PV4	VV1	0.999		R13	VV1	1		PR8	VV1	-0.998
PR2	VV2	-0.998		PR8	VV1	1		VR5	VR1	-1
VV3	VV2	0.999		PR9	VV1	-0.999		R6	VR1	0.998
PR1	VR2	1		R11	VV2	-1		PR7	VR1	0.997
VV8	VR2	-0.999		R9	VR2	1		VV9	VV2	-1
R2	VR2	-0.998		PV1	VR3	-0.999		VV10	VV2	-0.998
R9	VR2	1		R13	VR3	1		PR10	VV2	-0.998
PR7	VR2	0.999		PR8	VR3	1		PR2	VR2	1
PV5	VR3	1		PR9	VR3	-1		R13	VR2	1
R6	PV1	1		R13	PV1	-1		PR3	VR3	0.997
VV8	PR1	-1		PR8	PV1	-0.999		PR5	PV1	-1
R9	PR1	1		PR9	PV1	0.998		R1	PR1	0.998
PR7	PR1	0.999		R5	PR1	-0.999		R9	PR1	0.999
VV3	PR2	-1		PR6	PV2	-0.998		R13	PR2	1
PR6	PR3	1		R6	PV2	-0.999		R9	PV2	-0.999
VV12	PR3	-1		R10	PV2	-0.997		PR4	PR3	0.998
PR9	PR3	-0.998		R12	PV2	-0.998		VV4	PR3	-0.997
PR10	PR3	-0.998		VV9	PR3	-0.999		PR8	PR3	-1
PV5	PR4	-0.998		VV10	PR3	-1		VV4	PR4	-1
R11	PR5	-0.998		VV12	PR3	-0.999		VV8	PR4	-0.999
VV12	PR6	-0.998		VV4	PR4	-0.999		PR8	PR4	-0.998
PR10	PR6	-1		R3	PR4	0.998		R6	PV3	-1
R2	VR4	1		R8	PR4	0.998		R4	VV3	-1
R8	VR4	-0.999		PR10	PR4	-0.999		R5	VV3	-0.999
VV9	VR4	1		VV5	PV3	-0.997		VV11	VV3	-1
VV10	VR4	1		VV6	PR5	0.999		R6	VR5	-0.997
PR7	VR4	-0.998		R6	PR6	1		PR7	VR5	-0.998
R5	VR5	-0.999		VV5	VR4	-1		VV8	VV4	0.999
R13	VV4	-0.998		R3	VV4	-1		PR8	VV4	0.998
VV6	VV5	-1		R8	VV4	-1		VV12	VV7	0.998
VV7	VV5	1		PV4	VV4	0.999		R11	VV7	1
R1	VV5	1		PR10	VV4	1		PR9	VV7	0.999
VV7	VV6	-1		VV11	VV7	1		R3	R1	0.999
R1	VV6	-0.999		VV13	R2	-0.999		R8	R1	0.998
R1	VV7	0.999		R8	R3	1		R7	R3	0.999
R9	VV8	-0.999		PV4	R3	-0.999		R8	R3	1
VV9	R2	1		PR10	R3	-1		R5	R4	0.998
VV10	R2	1		R10	R5	-1		VV11	R4	1
PR7	R2	-0.999		R12	R5	-0.999		VV11	R5	0.999
PV4	R3	1		PV5	R7	-1		R8	R7	1
R8	R7	0.998		PV4	R8	-0.999		R12	R10	1
VV9	R8	-0.999		PR10	R8	-1		PR10	VV9	0.999
VV10	R8	-0.999		R12	R10	1		R11	VV12	0.998
PR7	R9	0.999		VV10	VV9	1		PV5	VV12	0.997
VV13	R10	1		VV12	VV9	1		PR9	VV12	1
R12	R10	1		VV12	VV10	1		PR9	R11	1
R13	R10	0.997		PR8	R13	1
VV10	VV9	1		PR9	R13	-0.999
PR7	VV9	-0.998		PR10	PV4	0.998
PR7	VV10	-0.998		PR9	PR8	-1
PR9	VV12	0.999
R12	VV13	0.999
R13	R12	0.999

## Sheet: Supplementary table S10
Supplementary table S10 Tables showing the magnitude and direction of the coefficients for the individual variables for N-response using PCA
Eigenanalysis of the Correlation Matrix
Eigenvalue	17.779	10.586	5.558	3.767	3.158	2.314	1.669	1.169	0	0	0
Proportion	0.386	0.23	0.121	0.082	0.069	0.05	0.036	0.025	0	0	0
Cumulative	0.386	0.617	0.737	0.819	0.888	0.938	0.975	1	1	1	1
Eigenvalue	0	0	0	0	0	0	0	0	0	0	0
Proportion	0	0	0	0	0	0	0	0	0	0	0
Cumulative	1	1	1	1	1	1	1	1	1	1	1
Eigenvalue	0	0	0	0	0	0	0	0	0	0
Proportion	0	0	0	0	0	0	0	0	0	0
Cumulative	1	1	1	1	1	1	1	1	1	1
Eigenvalue	0	0	0	0	0	0	0	0	0	0
Proportion	0	0	0	0	0	0	0	0	0	0
Cumulative	1	1	1	1	1	1	1	1	1	1
Eigenvalue	0	0	0	0
Proportion	0	0	0	0
Cumulative	1	1	1	1
Eigenvectors
Variable	PC1	PC2	PC3	PC4	PC5
VV1	0.175	-0.011	-0.22	-0.035	-0.056
VR1	0.077	-0.109	0.14	0.255	-0.335
VV2	0.011	0.246	-0.081	-0.054	-0.219
VR2	0.124	0.017	-0.307	-0.04	-0.225
VR3	-0.15	0.137	-0.193	0.137	-0.118
PV1	0.024	0.11	0.135	-0.236	-0.047
PR1	0.153	0.044	-0.105	0.222	-0.262
PR2	-0.019	0.143	0.028	0.304	-0.122
PV2	-0.045	0.209	0.137	0.046	0.054
PR3	0.154	0.211	0.001	0.087	0.109
PR4	0.135	0.242	-0.034	-0.001	-0.11
PV3	0.051	0.243	0.077	0.187	0.144
PR5	0.163	0.121	0.036	0.11	0.231
PR6	0.157	0.191	-0.033	0.011	-0.159
VV3	0.004	0.15	-0.253	-0.259	0.146
VR4	-0.017	0.215	-0.269	0.082	0.077
VR5	-0.069	0.265	-0.093	-0.092	-0.058
VV4	-0.225	0.088	-0.04	-0.037	0.006
VV5	-0.192	-0.059	-0.134	-0.102	0.076
VV6	0.041	0.218	-0.243	-0.008	-0.172
VV7	-0.202	0.036	-0.169	-0.003	-0.019
VV8	-0.213	0.038	-0.089	-0.023	-0.174
R1	-0.109	0.151	-0.145	0.178	0.196
R2	-0.224	0.055	0.057	0.042	0.015
R3	0.211	-0.043	-0.153	-0.036	0.025
R4	0.073	-0.219	-0.101	0.271	0.055
R5	-0.012	-0.156	-0.142	-0.137	0.17
R6	0.174	-0.097	-0.167	0.222	0.068
R7	0.126	-0.087	-0.19	-0.171	0.262
R8	0.154	-0.133	-0.086	-0.103	0.105
R9	0.181	-0.112	-0.139	-0.015	-0.153
R10	0.179	-0.099	-0.191	0.14	0.109
VV9	-0.225	0.022	-0.058	0.04	0.087
VV10	-0.223	0.018	-0.072	0.034	0.101
VV11	-0.126	-0.11	-0.303	0.091	0.108
VV12	-0.214	-0.043	-0.11	0.142	-0.067
VV13	0.193	-0.129	-0.097	-0.049	0.104
R11	-0.079	-0.128	-0.036	0.373	0.04
R12	0.144	0.009	0.298	0.175	0.061
R13	0.221	-0.076	-0.026	0.104	0.074
PV4	-0.059	-0.224	0.025	-0.197	-0.24
PR7	-0.135	-0.143	-0.232	0.137	-0.147
PR8	-0.184	-0.103	0.038	0.078	0.205
PV5	0.066	-0.223	-0.022	-0.153	-0.2
PR9	-0.15	-0.194	0.018	-0.033	-0.228
PR10	-0.135	-0.193	0.009	0.154	0.056

[truncated: 5 more sheets: Supplementary table S11, Supplementary table S12, Supplementary table S13, Supplementary table S14, Supplementary table S15]
